# Supplementary material for: [18F]FDG PET/CT in Large Vessel Vasculitis: The Impact of Expertise and Confounders on Image Analysis
Source: Diagnostics (Basel). 2022 Nov 7;12(11):2717. doi: 10.3390/diagnostics12112717 (PMC9689655; doi:10.3390/diagnostics12112717)
Supplement: Supplementary file 1 [file diagnostics-12-02717-s001.zip]

Archive with 1 entries (1 files):
- diagnostics-1975488-supplementary.pdf
